# Supplementary material for: Heptanuclear Silver Hydride Clusters as Catalytic Precursors for the Reduction of 4-Nitrophenol
Source: Molecules. 2022 Aug 16;27(16):5223. doi: 10.3390/molecules27165223 (PMC9415167; doi:10.3390/molecules27165223)
Supplement: Supplementary file 1 [file molecules-27-05223-s001.zip]

Archive with 1 entries (1 files):
- molecules-1816686-supplementary.pdf
